# Supplementary material for: Zero-Fluoroscopy Cardiac Ablation: Technology Is Moving Forward in Complex Procedures—A Novel Workflow for Atrial Fibrillation
Source: Biology (Basel). 2021 Dec 15;10(12):1333. doi: 10.3390/biology10121333 (PMC8698328; doi:10.3390/biology10121333)
Supplement: Supplementary file 1 [file biology-10-01333-s001.zip]

Archive with 1 entries (1 files):
- biology-1491954-supplementary.mp4
